# Supplementary material for: LL3, a homolog of LONESOME HIGHWAY, regulates vascular cell proliferation in the root apical meristem
Source: Plant Cell Physiol. 2025 Sep 26;67(1):20–9. doi: 10.1093/pcp/pcaf121 (PMC12814876; doi:10.1093/pcp/pcaf121)
Supplement: pcp-2025-e-00140-File002_pcaf121 [file pcp-2025-e-00140-file002_pcaf121.xlsx]

## Sheet: Supplemental table 1
	Supplemental table 1
	Statistical data related to root length measurement
		WT	lhw	ll3	ll2	lhw ll3	lhw ll2	N
	WT	-	0.03	<.001	0.991	<.001	<.001	34
	lhw	-	-	0.041	0.003	<.001	0.006	35
	ll3	-	-	-	<.001	<.001	0.973	31
	ll2	-	-	-	-	<.001	<.001	40
	lhw ll3	-	-	-	-	-	<.001	24
	lhw ll2	-	-	-	-	-	-	25
	p-values calculated by one-way ANOVA with the Tukey-Kramer post hoc test and numbers of samples (N).
	Law data	root length (mm)
		WT	lhw	ll3	ll2	lhw ll3	lhw ll2
	1	35.115	30.973	19.099	35.671	6.856	31.63
	2	34.956	25.51	15.412	35.495	4.401	24.37
	3	35.092	27.805	21.568	33.787	3.198	23.497
	4	32.646	34.015	15.513	36.503	2.389	25.721
	5	34.945	35.162	21.333	37.973	1.377	21.655
	6	35.972	31.537	35.119	42.457	3.778	25.823
	7	35.657	34.902	16.447	38.911	3.015	31.096
	8	39.174	33.452	37.801	42.856	7.438	29.215
	9	36.068	31.619	27.592	38.451	10.581	20.779
	10	35.48	35.978	36.031	33.323	1.81	32.876
	11	34.357	28.59	30.199	42.812	3.263	29.819
	12	32.317	31.532	14.319	30.674	2.521	33.832
	13	40.923	35.376	20.618	36.11	1.562	28.954
	14	37.161	28.088	24.891	39.327	9.324	26.259
	15	36.612	27.48	26.61	38.652	3.707	25.02
	16	28.567	33.136	28.326	28.017	6.665	37.086
	17	36.181	22.028	25.566	30.903	11.999	24.319
	18	44.209	38.731	31.108	34.968	3.878	23.028
	19	31.617	29.5	16.763	37.106	4.25	18.735
	20	37.9	39.471	33.463	32.556	2.912	29.421
	21	36.079	34.835	37.72	39.013	6.066	24.987
	22	30.684	31.34	29.489	31.6	2.052	19.77
	23	37.354	28.052	24.245	39.875	3.783	22.267
	24	32.28	33.545	27.028	37.237	2.996	25.151
	25	27.843	31.875	28.76	41.872		24.707
	26	30.373	31.367	42.71	42.037
	27	35.413	29.954	31.216	35.92
	28	34.519	34.707	33.172	36.634
	29	34.674	27.707	34.121	22.067
	30	34.722	26.731	30.684	42.246
	31	35.479	27.069	33.968	37.615
	32	38.46	22.071		40.665
	33	30.277	29.002		33.152
	34	34.841	33.806		10.838
	35		33.853		34.799
	36				38.517
	37				33.678
	38				39.328
	39				25.465
	40				37.003

## Sheet: Supplemental table 2
	Supplemental table 2
	Statistical data related to qRT-PCR experiments								Indivisual qRT-PCR value
	p-values calculated by one-way ANOVA with the Tukey-Kramer post hoc test and numbers of samples (N).
	VND7								VND7
		WT	ll3	lhw	lhw ll3	N				WT	ll3	lhw	lhw ll3
	WT	—	0.998	<.001	<.001	3			1	1.06798	0.934855	0.487979	0.160973
	ll3		—	<.001	<.001	3			2	0.982746	1.12726	0.372391	0.145077
	lhw			—	0.005	3			3	0.94927	0.967823	0.436753	0.173727
	lhw ll3				—	3
	XCP1								XCP1
		WT	ll3	lhw	lhw ll3	N				WT	ll3	lhw	lhw ll3
	WT	—	0.79	<.001	<.001	3			1	1.08484	0.988	0.333897	0.073683
	ll3		—	<.001	<.001	3			2	1.0699	1.17494	0.307248	0.0711731
	lhw			—	0.046	3			3	0.845265	1.02996	0.294732	0.115621
	lhw ll3				—	3
	MYB46								MYB46
		WT	ll3	lhw	lhw ll3	N				WT	ll3	lhw	lhw ll3
	WT	—	0.331	<.001	<.001	3			1	0.967525	1.00017	0.390223	0.112062
	ll3		—	<.001	<.001	3			2	0.981031	1.12525	0.354135	0.0935818
	lhw			—	0.002	3			3	1.05144	1.09448	0.332718	0.189776
	lhw ll3				—	3
	CESA4								CESA4
		WT	ll3	lhw	lhw ll3	N				WT	ll3	lhw	lhw ll3
	WT	—	0.922	<.001	<.001	3			1	1.02785	0.903311	0.299293	0.0774619
	ll3		—	<.001	<.001	3			2	0.999744	1.1674	0.303471	0.0655905
	lhw			—	0.036	3			3	0.972406	1.03763	0.285118	0.145554
	lhw ll3				—	3
	SMXL3								SMXL3
		WT	ll3	lhw	lhw ll3	N				WT	ll3	lhw	lhw ll3
	WT	—	0.099	0.01	0.122	3			1	0.96811	1.13239	0.652135	0.87251
	ll3		—	<.001	0.003	3			2	1.09676	1.14027	0.743932	0.770167
	lhw			—	0.349	3			3	0.935133	1.21367	0.825445	0.89704
	lhw ll3				—	3
	PEAR1								PEAR1
		WT	ll3	lhw	lhw ll3	N				WT	ll3	lhw	lhw ll3
	WT	—	0.07	<.001	<.001	3			1	1.01351	0.892727	0.554538	0.275354
	ll3		—	<.001	<.001	3			2	0.958837	0.970157	0.606827	0.255139
	lhw			—	<.001	3			3	1.02766	0.832943	0.56619	0.283095
	lhw ll3				—	3
	NAC45								NAC45
		WT	ll3	lhw	lhw ll3	N				WT	ll3	lhw	lhw ll3
	WT	—	0.873	0.911	0.007	3			1	1.09438	0.79446	0.795602	0.432304
	ll3		—	1	0.018	3			2	0.9396	1.08526	1.09438	0.641766
	lhw			—	0.016	3			3	0.966016	0.88764	0.907594	0.479672
	lhw ll3				—	3
	NEN4								NEN4
		WT	ll3	lhw	lhw ll3	N				WT	ll3	lhw	lhw ll3
	WT	—	0.761	0.33	0.015	3			1	1.0751	0.954273	0.552663	0.390792
	ll3		—	0.836	0.057	3			2	0.942439	0.928179	0.935929	0.709302
	lhw			—	0.184	3			3	0.982461	0.759159	0.849374	0.413074
	lhw ll3				—	3
	LOG3								LOG3
		WT	ll3	lhw	lhw ll3	N				WT	ll3	lhw	lhw ll3
	WT	—	0.004	<0.001	<0.001	3			1	1	0.817902	0.517632	0.154963
	ll3		—	0.055	<0.001	3			2	1	0.784584	0.687771	0.122428
	lhw			—	<0.001	3			3	1.00696	0.712025	0.678302	0.112656
	lhw ll3				—	3
	LOG4								LOG4
		WT	ll3	lhw	lhw ll3	N				WT	ll3	lhw	lhw ll3
	WT	—	0.066	<0.001	<0.001	3			1	1	0.82932	0.363493	0.0717936
	ll3		—	0.003	<0.001	3			2	1.00696	0.852635	0.363493	0.0529216
	lhw			—	0.002	3			3	1	0.726986	0.619854	0.0620683
	lhw ll3				—	3
	AHP6								AHP6
		WT	ll3	lhw	lhw ll3	N				WT	ll3	lhw	lhw ll3
	WT	—	0.208	<0.001	<0.001	3			1	1	0.895025	0.228458	0.0168629
	ll3		—	<0.001	<0.001	3			2	1.01396	0.926588	0.181747	0.0178244
	lhw			—	0.014	3			3	0.907519	0.742262	0.31864	0.0134151
	lhw ll3				—	3

## Sheet: Supplemental table 3
	Supplemental table 3
	Statistical data related to complementation test
		WT	lhw	pLHW::LHW in lhw	pLHW::LL3 in lhw	N
	WT	-	< 0.01	0.054	0.602	11
	lhw	-	-	< 0.01	< 0.01	11
	pLHW::LHW in lhw	-	-	-	0.505	11
	pLHW::LL3 in lhw	-	-	-	-	11
	p-values calculated by one-way ANOVA with the Tukey-Kramer post hoc test and numbers of samples (N).
	Law data: numbers of vascular cells
	WT	lhw	pLHW::LHW in lhw	pLHW::LL3 in lhw
	28	16	28	30
	31	14	30	32
	32	18	27	30
	31	16	29	32
	32	16	32	31
	31	15	29	30
	28	16	28	29
	32	15	29	27
	29	15	28	28
	31	15	29	29
	31	16	30	30

## Sheet: Supplemental table 4
	Supplemntal table 4
	List of oligonucleotides used in this study
	Name	Sequence
	LHWcds-CACC-F	CACCATGGGAGTTTTACTAAGAGAAGC
	LHWcds-R	TTACATTGAACAGCCACCAGTAAC
	LL2-CRISPR-F	ATTGACTGGGACTATGCTGTGTTC
	LL2-CRISPR-R	AAACGAACACAGCATAGTCCCAGT
	LL3cds-CACC-F	CACCATGGGTTATACCTTGCAACAGATACT
	LL3cds-R	CTACCTGTTTGTAGCCTTGGGTT
	pAPL-CACC-F	CACCTAGCTTTACTTGGTTTAACTAAAAACAAAAA
	pAPL-R	AATCGTCTTTGGGGTCGC
	pLHW-NotI-F	TAGCGGCCGCTAACGGTATCATAAATAGTTGAACTAC
	pLHW-NotI-R	TAGCGGCCGCAGCTTTTCTCTTTCTCTTCTCTCTT
	pLHW-CACC-F	CACCTAACGGTATCATAAATAGTTGAACTAC
	pLHW-R	GAAAAAAAGATTGAAAAATGAGGAAAAAGTA
	pLL1-CACC-F	CACCCTTTCCATTCCACACTATTAAAA
	pLL1-R	ATTTAGGAATCCAAGCCG
	pLL2-CACC-F	CACCTGAGAGCATATAATAAGAGCCT
	pLL2-R	CCCTCCCAAAGATACAAA
	pLL3-CACC-F	CACCAATTATGAGATAATATTGTTGACCAAAAGAA
	pLL3-R	AAACAACCCCTAGCTC
	LHWcds(noSTOP)-R	CATTGAACAGCCACCAGTAACC
	LL3cds(noSTOP)-R	CCTGTTTGTAGCCTTG
	SACL2cds-CACC-F	CACCATGGGACAAGATCGTGGGTTTG
	SACL2cds-R	TCATGCTTCTCGATTTTTCGCTTCCAT
	SACL3cds-CACC-F	CACCATGCAGAACAATCAGTTTCCTCACTTCT
	SACL3cds-R	TCAAGATTGGTTTGAGAAATGTC
	T5L1cds-CACC-F	CACCATGTGCGCTAAGAAAGAAGAAG
	T5L1cds-R	TTACCTCTGATTATATTGTTGTTG
	TMO5cds-CACC-F	CACCATGTACGCAATGAAAGAAGAAGACTGTCTT
	TMO5cds-R	CTAATTATAACATCGATTCACCATCTTACTAGTC
	UBQ10-qPCR-F	GAAGTTCAATGTTTCGTTTCATGT
	UBQ10-qPCR-R	GGATTATACAAGGCCCCAAAA
	LOG3-qPCR-F	TGATGCTTTTATTGCCTTACCA
	LOG3-qPCR-R	CCACCGGCTTGTCATGTAT
	LOG4-qPCR-F	GTTTGATGGGTTTGGTTTCG
	LOG4-qPCR-R	CACCGGTCAACTCTCTAGGC
	AHP6-qPCR-F	TAACGTCTGCGTTGCCTTT
	AHP6-qPCR-R	CCTCCAGTCCTCTCAAGCAC
	VND7-qPCR-F	CACGAATACCGTCTCCAAAACT
	VND7-qPCR-R	CCTAAATGCTCGACACACCA
	XCP1-qPCR-F	TCCACAAAGAAGATGATTACCCTTA
	XCP1-qPCR-R	TCACACGTTCCACATCCTCTT
	MYB46-qPCR-F	TCTTCGTCCTGACCTCAAGC
	MYB46-qPCR-R	CTGCAATCTGAGACCACCTG
	CESA4-qPCR-F	CTGTGGTTATGAAGAGAAGACTGAA
	CESA4-qPCR-R	TGCATTCTAAATCCAGTGAGGA
	SMXL3-qPCR-F	GAGAGCTGGAGGCTGCAC
	SMXL3-qPCR-R	TGGCTTGTTTCACCACGTT
	PEAR1-qPCR-F	GAATGCATCCACCATCAGC
	PEAR1-qPCR-R	GGCTTAAGATACTCTCTTGGTTTCC
	NAC45-qPCR-F	CCGTTGCGTGTAGAGAACTCTG
	NAC45-qPCR-R	GCCATGGTCGTTGTTGTGAGTC
	NEN4-qPCR-F	AGGTTACGAACGCACCAAGT
	NEN4-qPCR-R	CCTGCCCAAATCCTACCGTT
